# Supplementary material for: The evolutionary dynamics of extrachromosomal DNA in human cancers
Source: Nat Genet. 2022 Sep 19;54(10):1527–33. doi: 10.1038/s41588-022-01177-x (PMC9534767; doi:10.1038/s41588-022-01177-x)
Supplement: Supplementary file 4 — PCR and CRISPR oligonucleotide sequences [file 41588_2022_1177_MOESM4_ESM.xlsx]

## Sheet: PCR_primers
PCR primer sequences for PC3-TetO generation.
Primer Name	Sequence
crispr-MYC-P-4-F	CACCGCTATCAGCTGTGTTGCGAGT
crispr-MYC-P-4-R	AAACACTCGCAACACAGCTGATAGC
donor-4-for	T*T*TGTTCTTTCACTATCTAATTTGGGGATAGTTTGTACTGGAGATCAGCCAAAAGTGCCACCTGACGTCTAAG
donor-4-rev	C*A*GTAAGAGTGGAGACACTATAGTGTGTAGACCACCCTATCAGCTGTGTTCTTAAGCTAGCAGCGCTCTCG
genotyping In-Forward	CACGAGGCCCTTTCGTCTTC
genotyping 4-rev	CGAGACAGTAAGAGTGGAGACAC
1st primer for tetO-pBEST	CACAGGAAACAGCTATGACCatgcatDDDDDDDDDDTCCCTATCAGTGATAGAGADDDDDDDDDDTCCCTATCAGTGATAGA
2nd primer for tetO-pBEST	GADDDDDDDDDDTCCCTATCAGTGATAGAGADDDDDDDDDDctgcagTAGGATGAAGctcgagGTTGTAAAACGACGGCCAGT

## Sheet: sgRNA_CRISPR-C
sgRNA and PCR sequences for CRISPR-C.
sgRNAs	Spacer	PAM
DHFR_H2_sgL	AGTAACCTATACGGTTCTGT	CGG
DHFR_H2_sgR	GGTCCTAATGCAAGTCCTAA	TGG
ddPCR Primers
DHFR_H2_circ_ddF1	CTCTGGTGCTAGTATCAGTCATT
DHFR_H2_circ_ddR1	CCCGGAACAAGATAGAGAACA
DHFR_H2_scar_ddF1	AAACTAATACATGGTGCTAGAAGTC
DHFR_H2_scar_ddR1	GTGTGTTGCCCTGAAGTAATG
GAPDH_dd_F1	CCCTTCATACCCTCACGTATTC
GAPDH_dd_R1	TCTTCCATTCTGTCTTCCACTC
ddPCR probes
DHFR_H2_circ_FAM1	/56-FAM/TTGATCACA/ZEN/AGACGTGGACCAGCC/3IABkFQ/
DHFR_H2_scar_FAM1	/56-FAM/AGGTAAGGT/ZEN/TGCAGTTCTGGATGCT/3IABkFQ/
GAPDH_HEX1	/5HEX/AGCTTCCCG/ZEN/TTCTCAGCCTTGAC/3IABkFQ/

## Sheet: gRNA_ecDNATargeting
gRNA sequences for CRISPR-Cas9 ecDNA targeting.
ID	gRNA_sequence	gRNA_target
1	GAACGACUAGUUAGGCGUGUA	Gal4 (non-targeting control)
2	GUGCUGCAAGGCGAUUAAGU	LacZ (non-targeting control)
3	CCAGCAAUCGUUAACCACUG	ecDNA intergenic region
4	GGUGAUAGAUUUAUGCCCAG	ecDNA intergenic region
5	CUUCGGGGAGACAACGACGG	ecDNA MYC CDS
6	GCCGUAUUUCUACUGCGACG	ecDNA MYC CDS
7	GUGAUAUUUGAACCGCCCUG	Chr8
8	GAGGAUAACAGUACUUCGCA	Chr8
